# Supplementary material for: Delving into the Role of lncRNAs in Papillary Thyroid Cancer: Upregulation of LINC00887 Promotes Cell Proliferation, Growth and Invasion
Source: Int J Mol Sci. 2024 Jan 27;25(3):1587. doi: 10.3390/ijms25031587 (PMC10855357; doi:10.3390/ijms25031587)
Supplement: Supplementary file 1 [file ijms-25-01587-s001.zip]

Archive with 2 entries (2 files):
- ijms-2825624-supplementary-TableS1.pdf
- ijms-2825624-supplementary-FigureS1.pdf
